# Supplementary material for: Anti-Obesity and Anti-Hyperglycemic Effects of Meretrix lusoria Protamex Hydrolysate in ob/ob Mice
Source: Int J Mol Sci. 2022 Apr 5;23(7):4015. doi: 10.3390/ijms23074015 (PMC8999646; doi:10.3390/ijms23074015)
Supplement: Supplementary file 1 [file ijms-23-04015-s001.zip]

Archive with 1 entries (1 files):
- ijms-1663214-supplementary.pdf
